# Supplementary material for: Impact of Sodium-Glucose Cotransporter-2 Inhibitors on Post-Transurethral Resection of Bladder Tumor Infection and Prognosis
Source: Diagnostics (Basel). 2025 Jul 20;15(14):1824. doi: 10.3390/diagnostics15141824 (PMC12293774; doi:10.3390/diagnostics15141824)
Supplement: Supplementary file 1 [file diagnostics-15-01824-s001.zip]

Archive with 1 entries (1 files):
- diagnostics-3696262-supplementary.pdf
